# Supplementary material for: Implementing High-Flow Nasal Oxygen Therapy in Medical Wards: A Scoping Review to Understand Hospital Protocols and Procedures
Source: Int J Environ Res Public Health. 2024 May 30;21(6):705. doi: 10.3390/ijerph21060705 (PMC11203406; doi:10.3390/ijerph21060705)
Supplement: Supplementary file 1 [file ijerph-21-00705-s001.zip]

Archive with 1 entries (1 files):
- ijerph-2988962-supplementary.pdf
